# Supplementary material for: Using plasma cell-free mRNA to profile immune response and myocardial damage in immune checkpoint inhibitor–induced myocarditis
Source: J Clin Invest. 2025 Aug 15;135(16):e188817. doi: 10.1172/JCI188817 (PMC12352903; doi:10.1172/JCI188817)
Supplement: Supporting data values [file jci-135-188817-s162.xlsx]

## Sheet: f1b
condition	bias_ratio	ribosomal_fraction	exon_fraction
c	0.196009	4.4809	45.9519
b	0.275344	5.35711	79.4362
a	0.109603	8.41054	67.0479
a	0.135939	4.96242	79.8006
a	0.15272	5.54366	80.6008
b	0.12359	7.33815	55.5795
b	0.0713842	4.71327	40.97
b	0.192163	6.9	60.4
b	0.174451	6.83805	54.5223
b	0.215394	6.0511	72.7443
b	0.098841	7.00926	64.4631
b	0.073954	7.29793	50.0905
c	0.0256286	7.381	43.3115
c	0.0321307	2.23261	28.8292
c	0.00703667	7.49399	45.6715
c	0.15253	5.90905	72.7041
c	0.0850954	6.12812	57.9925
c	0.190059	1.22543	17.2717
c	0.0906661	4.46076	79.3557
c	0.137767	5.8701	72.5121
c	0.191266	5.99311	72.1091
c	0.134335	7.12442	65.5759
c	0.0736091	4.44968	59.9663
c	0.181332	7.69241	76.2314
a	0.196458	6.80265	75.7831
a	0.0154013	7.80544	47.7303
a	0.00670898	7.0736	65.5229
a	0.263444	6.27365	71.9061
c	0.156945	4.2311	57.2399
healthy_ctrl	0.140647	2.70915	50
healthy_ctrl	0.169328	2.77075	50
healthy_ctrl	0.154255	2.29239	50
healthy_ctrl	0.135145	2.89257	50
healthy_ctrl	0.138974	3.0578	50
healthy_ctrl	0.162585	2.53427	50
healthy_ctrl	0.179797	2.34104	50
healthy_ctrl	0.191266	2.88042	50
healthy_ctrl	0.14727	2.56601	50
healthy_ctrl	0.148753	2.01958	50
healthy_ctrl	0.111431	4.04468	50
healthy_ctrl	0.10643	4.76898	50
healthy_ctrl	0.0961678	4.53146	50
healthy_ctrl	0.0840778	3.30126	50
healthy_ctrl	0.0857163	3.23323	50
healthy_ctrl	0.0877169	3.36291	50
healthy_ctrl	0.0922355	4.65686	50
healthy_ctrl	0.0907523	3.37074	50
healthy_ctrl	0.0912525	4.22127	50
healthy_ctrl	0.11645	3.90583	50
healthy_ctrl	0.0891484	2.90081	50
healthy_ctrl	0.276965	1.58158	50
healthy_ctrl	0.193457	1.89011	50
healthy_ctrl	0.0737815	3.83404	50
healthy_ctrl	0.0846815	3.57807	50
healthy_ctrl	0.0504467	2.58683	50
healthy_ctrl	0.0770067	3.39935	50
healthy_ctrl	0.0735573	3.53346	50
healthy_ctrl	0.0834742	1.47344	50
healthy_ctrl	0.0711428	1.8548	50

## Sheet: f1g
condition	MYH6	CCL5
c	59.1622	7424.86
b	6.9646	13831.7
a	6.71522	13769.6
a	2.14758	13375.1
a	0.475775	20977.4
b	8.55093	12663.9
b	5.34894	19403.3
b	20.911	4271.06
b	7.24381	9370.6
b	10.8917	10543.2
b	0	12040.6
c	13.5187	37825.4
c	66.1205	39209.5
c	30.4561	102576
c	23.0631	46095.4
c	22.8734	38406.3
c	3.87385	51762.4
c	21.8313	29516
c	1.78567	27050.8
a	9.9412	22425.1
a	13.6842	21618.9
c	27.1072	18270.2

## Sheet: f1h-i
condition	Temra CD8_han	Temra CD4_han	Central Memory CD4_han	Central Memory CD8_han	Naive CD4_han	Effector Memory CD8_han	Effector Memory CD4_han	Naive CD8_han
c	0.856637	1.10564	0.52368	1.28227	1.92151	0.591104	1.10883	2.18005
b	1.575	2.49044	1.83748	3.16261	2.35747	1.94249	2.24597	3.71005
a	1.15969	3.15543	4.82089	3.42563	1.11491	4.36967	2.863	2.61011
a	1.61776	2.57373	1.75909	2.61689	2.78384	1.88908	2.0557	3.28329
a	1.73647	2.36539	1.34186	2.56209	2.27651	1.99392	2.39673	3.36886
b	0.930393	3.77397	1.00641	2.27362	1.37775	1.06353	2.73619	2.42303
b	1.37982	3.44758	2.21718	2.26892	1.41711	1.58287	2.66764	2.44234
b	0.718341	2.52764	0.656279	1.97751	1.38646	0.929475	1.7206	1.86153
b	1.29035	2.65754	1.43924	2.80002	3.23503	1.28056	2.85127	3.63744
b	1.16837	2.21235	0.58032	2.05672	2.47156	0.900554	1.5534	2.78589
b	1.0781	2.72194	0.601557	1.92707	1.92977	0.783891	2.51016	2.94048
c	2.12577	2.23163	1.68623	2.18876	2.16019	1.96369	1.54741	3.30415
c	2.30106	1.25936	1.28379	1.61172	3.15143	1.22479	1.15864	2.73582
c	5.99687	2.03907	5.07836	2.49548	1.67319	2.90323	1.22516	4.36177
c	3.17042	2.5328	1.93406	2.68392	2.3293	1.84419	1.86957	3.3094
c	2.8725	2.27126	1.58492	2.3362	1.85177	1.79693	1.63007	3.16797
c	2.88397	2.10664	1.26738	2.58771	1.66877	1.48704	1.42611	2.74266
c	2.41682	1.19399	1.46791	1.17786	1.34319	1.30285	1.10441	2.11682
c	1.71201	2.95857	2.15647	3.21452	2.40404	2.42505	2.73942	4.0014
a	2.16628	2.174	1.33934	2.5909	2.96203	1.50307	2.07695	3.72829
a	1.43421	1.94037	2.34684	2.24112	2.05955	1.97691	1.82891	2.96393
c	1.57816	1.39707	0.82363	1.5189	2.69663	0.813411	1.46053	2.93201

## Sheet: f1j-k
condition	SA node	Atrial CMC	Ventricular CMC	AVN CMC	Purkinje Cell
c	2.66278	4.46568	3.73729	1.59076	1.35928
b	1.0048	2.61975	1.6715	0.213544	0.87518
a	0.956997	1.87624	1.51244	0.585549	1.83459
a	0.886975	1.49623	1.14521	0.19118	0.871255
a	0.77416	1.3944	0.996992	0.0487842	1.38603
b	2.25918	2.02158	1.54217	0.866779	2.16022
b	3.3388	2.02313	1.99879	0.996005	3.68481
b	1.92623	2.07205	2.40183	0.792827	2.28328
b	1.45774	1.48426	1.21372	0.211163	1.32909
b	1.09502	1.42445	2.36251	0.41402	1.65094
b	1.84419	2.19634	1.37312	1.07082	2.60943
c	1.74679	1.46591	1.54965	0.805657	1.07088
c	1.70898	3.6001	2.89481	1.15769	2.82113
c	1.61408	3.85837	2.33681	2.91575	1.29187
c	1.41802	2.4047	1.61725	0.361635	0.540769
c	1.50848	1.74162	1.8441	1.11283	1.10937
c	1.40851	1.53407	1.57833	1.52664	1.07801
c	1.75922	2.94373	2.75069	2.64828	0
c	1.12366	2.19185	0.954455	0.240254	1.11771
a	1.08242	1.89208	1.46262	0.597463	0.758048
a	1.47255	1.75585	1.81335	1.25791	1.0068
c	2.06895	2.32673	3.21046	1.40154	0.677426

## Sheet: s2c-d
condition	Temra CD8_han	Temra CD4_han	Central Memory CD4_han	Central Memory CD8_han	Naive CD4_han	Effector Memory CD8_han	Effector Memory CD4_han	Naive CD8_han	SA node	Atrial CMC	Ventricular CMC	AVN CMC	Purkinje Cell
b	1.575	2.49044	1.83748	3.16261	2.35747	1.94249	2.24597	3.71005	1.0048	2.61975	1.6715	0.213544	0.87518
a	1.15969	3.15543	4.82089	3.42563	1.11491	4.36967	2.863	2.61011	0.956997	1.87624	1.51244	0.585549	1.83459
a	1.61776	2.57373	1.75909	2.61689	2.78384	1.88908	2.0557	3.28329	0.886975	1.49623	1.14521	0.19118	0.871255
a	1.73647	2.36539	1.34186	2.56209	2.27651	1.99392	2.39673	3.36886	0.77416	1.3944	0.996992	0.0487842	1.38603
b	0.930393	3.77397	1.00641	2.27362	1.37775	1.06353	2.73619	2.42303	2.25918	2.02158	1.54217	0.866779	2.16022
b	1.37982	3.44758	2.21718	2.26892	1.41711	1.58287	2.66764	2.44234	3.3388	2.02313	1.99879	0.996005	3.68481
b	0.718341	2.52764	0.656279	1.97751	1.38646	0.929475	1.7206	1.86153	1.92623	2.07205	2.40183	0.792827	2.28328
b	1.29035	2.65754	1.43924	2.80002	3.23503	1.28056	2.85127	3.63744	1.45774	1.48426	1.21372	0.211163	1.32909
b	1.16837	2.21235	0.58032	2.05672	2.47156	0.900554	1.5534	2.78589	1.09502	1.42445	2.36251	0.41402	1.65094
b	1.0781	2.72194	0.601557	1.92707	1.92977	0.783891	2.51016	2.94048	1.84419	2.19634	1.37312	1.07082	2.60943
a	2.16628	2.174	1.33934	2.5909	2.96203	1.50307	2.07695	3.72829	1.08242	1.89208	1.46262	0.597463	0.758048
c_v	2.07693	1.59169	0.91634	1.19284	1.16942	0.979502	1.7932	2.2418	2.32508	2.41282	2.45216	2.37184	1.4778
c_v	2.20837	1.24769	0.939408	0.983936	0.64489	0.842108	1.42201	1.889	4.77312	2.93073	3.39035	3.77707	2.43416
c_v	1.2526	2.34515	1.30511	2.54174	1.51743	1.83502	2.74251	3.40432	0.955391	1.71118	1.53158	0.58865	1.13158
c_v	2.06109	0.901651	2.9871	0.903474	0.263837	2.11349	0.865399	1.29317	4.70328	5.85713	6.12831	5.19577	2.01973
c_v	0.441818	0.725482	1.43372	0.84001	0.093756	0.72967	0.732244	1.16995	7.43322	7.18491	8.41246	3.74058	2.63896
c_v	6.04409	2.33793	4.75066	2.31605	1.15824	3.19311	2.02112	3.43757	1.3242	1.65644	1.69957	1.23891	1.16515
a	1.43421	1.94037	2.34684	2.24112	2.05955	1.97691	1.82891	2.96393	1.47255	1.75585	1.81335	1.25791	1.0068
